# Supplementary material for: Exploring Bacterial Cellulose and a Biosurfactant as Eco-Friendly Strategies for Addressing Pharmaceutical Contaminants
Source: Molecules. 2024 Jan 17;29(2):448. doi: 10.3390/molecules29020448 (PMC10818349; doi:10.3390/molecules29020448)
Supplement: Supplementary file 1 [file molecules-29-00448-s001.zip]

Archive with 1 entries (1 files):
- molecules-2767590-supplementary.pdf
